# Supplementary material for: Chrysin-Induced Regression of Angiogenesis via an Induction of DNA Damage Response and Oxidative Stress in In Vitro and In Vivo Models of Melanoma
Source: Cells. 2023 Jun 6;12(12):1561. doi: 10.3390/cells12121561 (PMC10297291; doi:10.3390/cells12121561)
Supplement: Supplementary file 1 [file cells-12-01561-s001.zip]

Archive with 1 entries (1 files):
- cells-2361529-supplementary.pdf
